# Supplementary material for: New land-use change scenarios for Brazil: Refining global SSPs with a regional spatially-explicit allocation model
Source: PLoS One. 2022 Apr 20;17(4):e0256052. doi: 10.1371/journal.pone.0256052 (PMC9020719; doi:10.1371/journal.pone.0256052)
Supplement: S2 Appendix — (XLSX) [file pone.0256052.s002.xlsx]

## Sheet: Forest vegetation
General parameters	Spatial scale	Extent	Brazil
		Resolution	Regular cells of 10 km x 10 km
	Temporal scale	Extent	2000-2050 (scenarios)
		Resolution	yearly
		Calibration/validation	2000-2010-2012-2014 (Land Use and Cover in Brazil - IBGE)
	Land use/cover classes	Percentage of Forest vegetation, Country vegetation, Agricultural, Pasture management, Mosaic of occupations, Forestry and no-data (Artificial areas, water bodies and uncovered areas) in the cell
Potential: SpatialLagRegression parameters	Forest vegetation spatial determinants*			Scenario dependent**			B			Significance
	W_vegf	Spatial autoregressive coefficient.					0.944859			0
	constant	Regression constant.					-0.00102218			0.36485
	ag_slope_5	Percentage of cell area covered by slope more than 20 to 45% (source: based on Embrapa).					0.115313			0
	e_railway	Euclidean distance to the railway (source: based on DNIT).					-2.08e-08			0
	e_rivers	Euclidean distance to the rivers (source: based on DNIT).					6.428e-07			0
	e_urban100	Euclidean distance to the urban centers with more than 100 thousand inhabitants (source: based on DNIT).					4.21e-08			0
	c_ucspas	Percentage of cell area covered by protected areas: All (Ucs integral protection, TIs, AM) (source: based on DNIT).		Y			0.0299215			0
	mcwda	Maximum cumulative water deficit (source: GLDAS and DGVM / InLand).		Y			-3.59779e-05			0
	e_connmkt	Connectivity index via the road network to São Paulo or Recife (source: LuccMEBR).		Y			1.26e-08			0
	e_connport	Connectivity index via the road network to ports (source: LuccMEBR).		Y			-1.47e-08			0
Allocation: ClueLikeAllocationSaturation parameters	Forest vegetation allocation parameters			Sustainable development scenario (SSP1 RCP 1.9)			Middle of the road scenario (SSP2 RCP 4.5)			Strong inequality scenario (SSP3 RCP 7.0)
				Region 1	Region 2	Region 3	Region 1	Region 2	Region 3	Region 1	Region 2	Region 3
	maxError	Maximum allocation error allowed for each land use		1000 km2	1000 km2	1000 km2	1000 km2	1000 km2	1000 km2	1000 km2	1000 km2	1000 km2
	static	Informs if the variable can increase or decrease in each cell, or only change in the direction of the demand. Possible values: -1 (only changes in the direction of the demand); 0 (change in any direction); 1 (does not change)		0	0	0	0	0	0	0	0	0
	minValue	Minimum value (percentage) allowed for that land use as a result of new changes.		0.8	0.35	0.2	0.5	0.2	0	0.2	0	0
	maxValue	Maximum value (percentage) allowed for that land use as a result of new changes.		1	1	1	1	1	1	1	1	1
	minChange	Minimum change in a given land use allowed in a cell in a time step.		0.125	0.125	0.125	0.125	0.125	0.125	0.125	0.125	0.125
	maxChange	Maximum change in a given land use allowed in a cell in a time step.		1	1	1	1	1	1	1	1	1
	changeLimiarValue	Informs the threshold to a given amount of the land use in each cell.		1	1	1	1	1	1	1	1	1
	maxChangeAboveLimiar	Maximum change in a given land use allowed in a cell in a time step after threshold.		0	0	0	0	0	0	0	0	0
Demand: PreComputed Values	Forest vegetation rates (km2)			Sustainable development scenario (SSP1 RCP 1.9)			Middle of the road scenario (SSP2 RCP 4.5)			Strong inequality scenario (SSP3 RCP 7.0)
				Incresing from 3,771,677 (2000) to 4,232,402 until 2050			Decreasing from 3,771,677 (2000) to 2,975,314 until 2050			Decreasing from 3,771,677 (2000) to 2,846,765 until 2050
*	Data souces: DNIT - Transport and infrastructure National Department. Embrapa - Brazilian Agricultural Research Corporation. GLDAS - Global Land Data Assimilation System. DGVM / InLand - Dynamic Global Vegetation Model / Integrated Model of Land Surface.
**	Supplementary material presents the spatiotemporal changes in the drivers for the different scenarios.

## Sheet: Country vegetation
General parameters	Spatial scale	Extent	Brazil
		Resolution	Regular cells of 10 km x 10 km
	Temporal scale	Extent	2000-2050 (scenarios)
		Resolution	yearly
		Calibration/validation	2000-2010-2012-2014 (Land Use and Cover in Brazil - IBGE)
	Land use/cover classes	Percentage of Forest vegetation, Country vegetation, Agricultural, Pasture management, Mosaic of occupations, Forestry and no-data (Artificial areas, water bodies and uncovered areas) in the cell
Potential: SpatialLagRegression parameters	Country vegetation spatial determinants*			Scenario dependent**			B			Significance
	W_vegfc	Spatial autoregressive coefficient.					0.950187			0	0	0
	CONSTANT	Regression constant.					-0.0138203			0	0	0
	ag_apti_B	Percentage of cell area covered by low agricultural suitability (source: based on MMA).					0.013417			0.04178	0.04178	0.04178
	e_uroads	Euclidean distance to the federal and state unpaved roads (source: based on DNIT).		Y			-1.47433e-08			0	0	0
	as_pland_b	Percentage of areas of agricultural establishments with 100 ha more (source: based on IBGE).		Y			0.000199975			0	0	0
	as_pprop_s	Percentage of agricultural establishments with less than 10 ha (source: based on IBGE).		Y			0.000128999			0	0	0
	e_connmkt	Connectivity index via the road network to São Paulo or Recife (source: LuccMEBR).		Y			-4.95904e-09			0	0	0
	e_connport	Connectivity index via the road network to ports (source: LuccMEBR).		Y			5.88527e-09			0	0	0
	mcwda	Maximum cumulative water deficit (source: GLDAS and DGVM /INLAND).		Y			7.07167e-05			0.00239	0.00239	0.00239
	e_rivers	Euclidean distance to the rivers (source: based on DNIT).					1.5763e-07			0
Allocation: ClueLikeAllocationSaturation parameters	Country vegetation allocation parameters			Sustainable development scenario (SSP1 RCP 1.9)			Middle of the road scenario (SSP2 RCP 4.5)			Strong inequality scenario (SSP3 RCP 7.0)
				Region 1	Region 2	Region 3	Region 1	Region 2	Region 3	Region 1	Region 2	Region 3
	maxError	Maximum allocation error allowed for each land use		1000 km2	1000 km2	1000 km2	1000 km2	1000 km2	1000 km2	1000 km2	1000 km2	1000 km2
	static	Informs if the variable can increase or decrease in each cell, or only change in the direction of the demand. Possible values: -1 (only changes in the direction of the demand); 0 (change in any direction); 1 (does not change)		0	0	0	0	0	0	0	0	0
	minValue	Minimum value (percentage) allowed for that land use as a result of new changes.		0.8	0.35	0.2	0.5	0.2	0	0.2	0	0
	maxValue	Maximum value (percentage) allowed for that land use as a result of new changes.		1	1	1	1	1	1	1	1	1
	minChange	Minimum change in a given land use allowed in a cell in a time step.		0.125	0.125	0.125	0.125	0.125	0.125	0.125	0.125	0.125
	maxChange	Maximum change in a given land use allowed in a cell in a time step.		1	1	1	1	1	1	1	1	1
	changeLimiarValue	Informs the threshold to a given amount of the land use in each cell.		1	1	1	1	1	1	1	1	1
	maxChangeAboveLimiar	Maximum change in a given land use allowed in a cell in a time step after threshold.		0	0	0	0	0	0	0	0	0
Demand: PreComputed Values	Country vegetation rates (km2)			Sustainable development scenario (SSP1 RCP 1.9)			Middle of the road scenario (SSP2 RCP 4.5)			Strong inequality scenario (SSP3 RCP 7.0)
				Incresing from 2,112,947 (2000) to 1,517,633 until 2050			Decreasing from 2,112,947 (2000) to 1,012,637 until 2050			Decreasing from 2,112,947 (2000) to 772,878 until 2050
*	Data souces: DNIT - Transport and infrastructure National Department. Embrapa - Brazilian Agricultural Research Corporation. GLDAS - Global Land Data Assimilation System. DGVM / InLand - Dynamic Global Vegetation Model / Integrated Model of Land Surface.
**	Supplementary material presents the spatiotemporal changes in the drivers for the different scenarios.

## Sheet: Pasture management
General parameters	Spatial scale	Extent	Brazil
		Resolution	Regular cells of 10 km x 10 km
	Temporal scale	Extent	2000-2050 (scenarios)
		Resolution	yearly
		Calibration/validation	2000-2010-2012-2014 (Land Use and Cover in Brazil - IBGE)
	Land use/cover classes	Percentage of Forest vegetation, Country vegetation, Agricultural, Pasture management, Mosaic of occupations, Forestry and no-data (Artificial areas, water bodies and uncovered areas) in the cell
Potential: SpatialLagRegression parameters	Pasture management spatial determinants*			Scenario dependent**			B			Significance
	W_pastp	Spatial autoregressive coefficient.					0.950187			0	0	0
	CONSTANT	Regression constant.					-0.0138203			0	0	0
	ag_slope_2	Percentage of cell area covered by slope more than 3 to 8% (source: based on Embrapa).					0.013417			0.04178	0.04178	0.04178
	ag_apti_MB	Percentage of cell area covered by medium low agricultural suitability (source: based on MMA).					-1.47433e-08			0	0	0
	e_proads	Euclidean distance to the federal and state paved roads (source: based on DNIT).		Y			0.000199975			0	0	0
	e_urban100	Euclidean distance to the urban centers with more than 100 thousand inhabitants (source: based on DNIT).
	as_pprop_s	Percentage of agricultural establishments with less than 10 ha (source: based on IBGE).		Y			0.000128999			0	0	0
	c_ucspas	Percentage of cell area covered by protected areas: All (Ucs integral protection, TIs, AM) (source: based on DNIT).		Y			-4.95904e-09			0	0	0
	mcwda	Maximum cumulative water deficit (source: GLDAS and DGVM /INLAND).		Y			5.88527e-09			0	0	0
	e_connmkt	Connectivity index via the road network to São Paulo or Recife (source: LuccMEBR).		Y			7.07167e-05			0.00239	0.00239	0.00239
	e_connport	Connectivity index via the road network to ports (source: LuccMEBR).		Y			1.5763e-07			0
Allocation: ClueLikeAllocationSaturation parameters	Pasture management allocation parameters			Sustainable development scenario (SSP1 RCP 1.9)			Middle of the road scenario (SSP2 RCP 4.5)			Strong inequality scenario (SSP3 RCP 7.0)
				Region 1	Region 2	Region 3	Region 1	Region 2	Region 3	Region 1	Region 2	Region 3
	maxError	Maximum allocation error allowed for each land use		1000 km2	1000 km2	1000 km2	1000 km2	1000 km2	1000 km2	1000 km2	1000 km2	1000 km2
	static	Informs if the variable can increase or decrease in each cell, or only change in the direction of the demand. Possible values: -1 (only changes in the direction of the demand); 0 (change in any direction); 1 (does not change)		0	0	0	0	0	0	0	0	0
	minValue	Minimum value (percentage) allowed for that land use as a result of new changes.		0	0	0.2	0	0	0	0	0	0
	maxValue	Maximum value (percentage) allowed for that land use as a result of new changes.		0.2	0.75	0.8	0.5	0.8	1	0.8	1	1
	minChange	Minimum change in a given land use allowed in a cell in a time step.		0.125	0.125	0.125	0.125	0.125	0.125	0.125	0.125	0.125
	maxChange	Maximum change in a given land use allowed in a cell in a time step.		1	1	1	1	1	1	1	1	1
	changeLimiarValue	Informs the threshold to a given amount of the land use in each cell.		0.1	0.65	0.7	0.45	0.75	0.95	0.75	0.95	0.95
	maxChangeAboveLimiar	Maximum change in a given land use allowed in a cell in a time step after threshold.		0.5	0.5	0.5	0.5	0.5	0.5	0.75	0.75	0.75
Demand: PreComputed Values	Pasture management rates (km2)			Sustainable development scenario (SSP1 RCP 1.9)			Middle of the road scenario (SSP2 RCP 4.5)			Strong inequality scenario (SSP3 RCP 7.0)
				Incresing from 402,529 (2000) to 445,974 until 2050			Decreasing from 402,529 (2000) to 670,850 until 2050			Decreasing from 402,529 (2000) to 714,860 until 2050
*	Data souces: DNIT - Transport and infrastructure National Department. Embrapa - Brazilian Agricultural Research Corporation. IBGE - Brazilian Institute of Geography and Statistics. GLDAS - Global Land Data Assimilation System. DGVM / InLand - Dynamic Global Vegetation Model / Integrated Model of Land Surface.
**	Supplementary material presents the spatiotemporal changes in the drivers for the different scenarios.

## Sheet: Agricultural
General parameters	Spatial scale	Extent	Brazil
		Resolution	Regular cells of 10 km x 10 km
	Temporal scale	Extent	2000-2050 (scenarios)
		Resolution	yearly
		Calibration/validation	2000-2010-2012-2014 (Land Use and Cover in Brazil - IBGE)
	Land use/cover classes	Percentage of Forest vegetation, Country vegetation, Agricultural, Pasture management, Mosaic of occupations, Forestry and no-data (Artificial areas, water bodies and uncovered areas) in the cell
Potential: SpatialLagRegression parameters	Agricultural spatial determinants*			Scenario dependent**			B			Significance
	W_agric	Spatial autoregressive coefficient.					0.924838	0.924838	0.924838	0	0	0
	CONSTANT	Regression constant.					0.00350253	0.00350253	0.00350253	0	0	0
	mcwda	Maximum cumulative water deficit (source: GLDAS and DGVM /INLAND).		Y			2.15499e-05	2.15499e-05	2.15499e-05	1e-05	1e-05	1e-05
	ag_slope_4	Percentage of cell area covered by slope more than 13 to 20% (source: based on Embrapa).					-0.0294823	-0.0294823	-0.0294823	0	0	0
	ag_apti_MB	Percentage of cell area covered by medium low agricultural suitability (source: based on MMA).					0.00577781	0.00577781	0.00577781	0	0	0
	e_railway	Euclidean distance to the railway (source: based on DNIT).					-1.02646e-08	-1.02646e-08	-1.02646e-08	0.00045	0.00045	0.00045
	e_connmkt	Connectivity index via the road network to São Paulo or Recife (source: LuccMEBR).		Y			-1.84697e-09	-1.84697e-09	-1.84697e-09	0	0	0
	e_connport	Connectivity index via the road network to ports (source: LuccMEBR).		Y			2.74896e-09	2.74896e-09	2.74896e-09	0	0	0
Allocation: ClueLikeAllocationSaturation parameters	Agricultural allocation parameters			Sustainable development scenario (SSP1 RCP 1.9)			Middle of the road scenario (SSP2 RCP 4.5)			Strong inequality scenario (SSP3 RCP 7.0)
				Region 1	Region 2	Region 3	Region 1	Region 2	Region 3	Region 1	Region 2	Region 3
	Forest vegetation allocation parameters	Maximum allocation error allowed for each land use		1000 km2	1000 km2	1000 km2	1000 km2	1000 km2	1000 km2	1000 km2	1000 km2	1000 km2
	static	Informs if the variable can increase or decrease in each cell, or only change in the direction of the demand. Possible values: -1 (only changes in the direction of the demand); 0 (change in any direction); 1 (does not change)		0	0	0	0	0	0	0	0	0
	minValue	Minimum value (percentage) allowed for that land use as a result of new changes.		0	0	0.2	0	0	0	0	0	0
	maxValue	Maximum value (percentage) allowed for that land use as a result of new changes.		0.2	0.75	0.8	0.5	0.8	1	0.8	1	1
	minChange	Minimum change in a given land use allowed in a cell in a time step.		0.125	0.125	0.125	0.125	0.125	0.125	0.125	0.125	0.125
	maxChange	Maximum change in a given land use allowed in a cell in a time step.		1	1	1	1	1	1	1	1	1
	changeLimiarValue	Informs the threshold to a given amount of the land use in each cell.		0.1	0.65	0.7	0.45	0.75	0.95	0.75	0.95	0.95
	maxChangeAboveLimiar	Maximum change in a given land use allowed in a cell in a time step after threshold.		0.5	0.5	0.5	0.5	0.5	0.5	0.75	0.75	0.75
Demand: PreComputed Values	Agricultural rates (km2)			Sustainable development scenario (SSP1 RCP 1.9)			Middle of the road scenario (SSP2 RCP 4.5)			Strong inequality scenario (SSP3 RCP 7.0)
				Incresing from 624,941 (2000) to 328,444 until 2050			Decreasing from 624,941 (2000) to 856,018 until 2050			Decreasing from 624,941 (2000) to 1,077,091 until 2050
*	Data souces: DNIT - Transport and infrastructure National Department. Embrapa - Brazilian Agricultural Research Corporation. IBGE - Brazilian Institute of Geography and Statistics. GLDAS - Global Land Data Assimilation System. DGVM / InLand - Dynamic Global Vegetation Model / Integrated Model of Land Surface.
**	Supplementary material presents the spatiotemporal changes in the drivers for the different scenarios.

## Sheet: Mosaic of occupations
General parameters	Spatial scale	Extent	Brazil
		Resolution	Regular cells of 10 km x 10 km
	Temporal scale	Extent	2000-2050 (scenarios)
		Resolution	yearly
		Calibration/validation	2000-2010-2012-2014 (Land Use and Cover in Brazil - IBGE)
	Land use/cover classes	Percentage of Forest vegetation, Country vegetation, Agricultural, Pasture management, Mosaic of occupations, Forestry and no-data (Artificial areas, water bodies and uncovered areas) in the cell
Potential: SpatialLagRegression parameters	Mosaic of occupations spatial determinants*			Scenario dependent**			B			Significance
	W_mosc	Spatial autoregressive coefficient.					0.927441	0.927441	0.927441	0	0	0
	CONSTANT	Regression constant.					0.0196649	0.0196649	0.0196649	0	0	0
	ag_slope_4	Percentage of cell area covered by slope more than 13 to 20% (source: based on Embrapa).					0.0672372	0.0672372	0.0672372	0	0	0
	ag_apti_MB	Percentage of cell area covered by medium low agricultural suitability (source: based on MMA).					0.00271103	0.00271103	0.00271103	0.00038	0.00038	0.00038
	e_urban10	Euclidean distance to the urban centers with more than 10 thousand inhabitants (source: based on DNIT).					-8.54134e-08	-8.54134e-08	-8.54134e-08	0	0	0
	as_pprop_m	Percentage of agricultural establishments with 10 to less than 100 ha (source: based on IBGE)		Y			-3.8751e-05	-3.8751e-05	-3.8751e-05	0.03655	0.03655	0.03655
	as_pprop_b	Percentage of agricultural establishments with 100 ha more (source: based on IBGE).		Y			-0.000229067	-0.000229067	-0.000229067	0	0	0
	c_nusett	Percentage of agricultural settlements without sustainable use settlements (source: based on IBGE).		Y			0.0245248	0.0245248	0.0245248	0	0	0
	e_connmkt	Connectivity index via the road network to São Paulo or Recife (source: LuccMEBR).		Y			-3.53475e-09	-3.53475e-09	-3.53475e-09	0	0	0
	e_connport	Connectivity index via the road network to ports (source: LuccMEBR).		Y			3.20682e-09	3.20682e-09	3.20682e-09	0	0	0
Allocation: ClueLikeAllocationSaturation parameters	Forest vegetation allocation parameters			Sustainable development scenario (SSP1 RCP 1.9)			Middle of the road scenario (SSP2 RCP 4.5)			Strong inequality scenario (SSP3 RCP 7.0)
				Region 1	Region 2	Region 3	Region 1	Region 2	Region 3	Region 1	Region 2	Region 3
	maxError	Maximum allocation error allowed for each land use		1000 km2	1000 km2	1000 km2	1000 km2	1000 km2	1000 km2	1000 km2	1000 km2	1000 km2
	static	Informs if the variable can increase or decrease in each cell, or only change in the direction of the demand. Possible values: -1 (only changes in the direction of the demand); 0 (change in any direction); 1 (does not change)		0	0	0	0	0	0	0	0	0
	minValue	Minimum value (percentage) allowed for that land use as a result of new changes.		0	0	0.2	0	0	0	0	0	0
	maxValue	Maximum value (percentage) allowed for that land use as a result of new changes.		0.2	0.75	0.8	0.5	0.8	1	0.8	1	1
	minChange	Minimum change in a given land use allowed in a cell in a time step.		0.125	0.125	0.125	0.125	0.125	0.125	0.125	0.125	0.125
	maxChange	Maximum change in a given land use allowed in a cell in a time step.		1	1	1	1	1	1	1	1	1
	changeLimiarValue	Informs the threshold to a given amount of the land use in each cell.		0.1	0.65	0.7	0.45	0.75	0.95	0.75	0.95	0.95
	maxChangeAboveLimiar	Maximum change in a given land use allowed in a cell in a time step after threshold.		0.5	0.5	0.5	0.5	0.5	0.5	0.75	0.75	0.75
Demand: PreComputed Values	Mosaic of occupations rates (km2)			Sustainable development scenario (SSP1 RCP 1.9)			Middle of the road scenario (SSP2 RCP 4.5)			Strong inequality scenario (SSP3 RCP 7.0)
				Incresing from 1,405,301 (2000) to 1,822,044 until 2050			Decreasing from 1,405,301 (2000) to 2,788,498 until 2050			Decreasing from 1,405,301 (2000) to 2,873,629 until 2050
*	Data souces: DNIT - Transport and infrastructure National Department. Embrapa - Brazilian Agricultural Research Corporation. IBGE - Brazilian Institute of Geography and Statistics. GLDAS - Global Land Data Assimilation System. DGVM / InLand - Dynamic Global Vegetation Model / Integrated Model of Land Surface.
**	Supplementary material presents the spatiotemporal changes in the drivers for the different scenarios.

## Sheet: Forestry
General parameters	Spatial scale	Extent	Brazil
		Resolution	Regular cells of 10 km x 10 km
	Temporal scale	Extent	2000-2050 (scenarios)
		Resolution	yearly
		Calibration/validation	2000-2010-2012-2014 (Land Use and Cover in Brazil - IBGE)
	Land use/cover classes	Percentage of Forest vegetation, Country vegetation, Agricultural, Pasture management, Mosaic of occupations, Forestry and no-data (Artificial areas, water bodies and uncovered areas) in the cell
Potential: SpatialLagRegression parameters	Forestry spatial determinants*			Scenario dependent**			B			Significance
	W_fores	Spatial autoregressive coefficient.					0.865147	0.865147	0.865147	0	0	0
	CONSTANT	Regression constant.					-0.00186816	-0.00186816	-0.00186816	0.00031	0.00031	0.00031
	mcwda	Maximum cumulative water deficit (source: GLDAS and DGVM /INLAND).		Y			5.80725e-06	5.80725e-06	5.80725e-06	0.00719	0.00719	0.00719
	ag_slope_3	Percentage of cell area covered by slope more than 8 to 13% (source: based on Embrapa).					0.00302118	0.00302118	0.00302118	0	0	0
	ag_apti_MB	Percentage of cell area covered by medium low agricultural suitability (source: based on MMA).					0.00117659	0.00117659	0.00117659	0	0	0
	as_pland_b	Percentage of areas of agricultural establishments with 100 ha more (source: based on IBGE).		Y			1.43038e-05	1.43038e-05	1.43038e-05	0.00099	0.00099	0.00099
	e_connmkt	Connectivity index via the road network to São Paulo or Recife (source: LuccMEBR).		Y			-4.13585e-10	-4.13585e-10	-4.13585e-10	0	0	0
	e_connport	Connectivity index via the road network to ports (source: LuccMEBR).		Y			5.41219e-10	5.41219e-10	5.41219e-10	0.00056	0.00056	0.00056
Allocation: ClueLikeAllocationSaturation parameters	Forestry allocation parameters			Sustainable development scenario (SSP1 RCP 1.9)			Middle of the road scenario (SSP2 RCP 4.5)			Strong inequality scenario (SSP3 RCP 7.0)
				Region 1	Region 2	Region 3	Region 1	Region 2	Region 3	Region 1	Region 2	Region 3
	Forest vegetation allocation parameters	Maximum allocation error allowed for each land use		1000 km2	1000 km2	1000 km2	1000 km2	1000 km2	1000 km2	1000 km2	1000 km2	1000 km2
	static	Informs if the variable can increase or decrease in each cell, or only change in the direction of the demand. Possible values: -1 (only changes in the direction of the demand); 0 (change in any direction); 1 (does not change)		0	0	0	0	0	0	0	0	0
	minValue	Minimum value (percentage) allowed for that land use as a result of new changes.		0	0	0.2	0	0	0	0	0	0
	maxValue	Maximum value (percentage) allowed for that land use as a result of new changes.		0.2	0.75	0.8	0.5	0.8	1	0.8	1	1
	minChange	Minimum change in a given land use allowed in a cell in a time step.		0.125	0.125	0.125	0.125	0.125	0.125	0.125	0.125	0.125
	maxChange	Maximum change in a given land use allowed in a cell in a time step.		1	1	1	1	1	1	1	1	1
	changeLimiarValue	Informs the threshold to a given amount of the land use in each cell.		0.1	0.65	0.7	0.45	0.75	0.95	0.75	0.95	0.95
	maxChangeAboveLimiar	Maximum change in a given land use allowed in a cell in a time step after threshold.		0.5	0.5	0.5	0.5	0.5	0.5	0.75	0.75	0.75
Demand: PreComputed Values	Forestry rates (km2)			Sustainable development scenario (SSP1 RCP 1.9)			Middle of the road scenario (SSP2 RCP 4.5)			Strong inequality scenario (SSP3 RCP 7.0)
				Incresing from 55,983 (2000) to 26,881 until 2050			Decreasing from 55,983 (2000) to 70,60 until 2050			Decreasing from 55,983 (2000) to 88,154 until 2050
*	Data souces: DNIT - Transport and infrastructure National Department. Embrapa - Brazilian Agricultural Research Corporation. IBGE - Brazilian Institute of Geography and Statistics. GLDAS - Global Land Data Assimilation System. DGVM / InLand - Dynamic Global Vegetation Model / Integrated Model of Land Surface.
**	Supplementary material presents the spatiotemporal changes in the drivers for the different scenarios.
